# Supplementary material for: Profilin 1 deficiency drives mitotic defects and reduces genome stability
Source: Commun Biol. 2023 Jan 4;6:9. doi: 10.1038/s42003-022-04392-8 (PMC9813376; doi:10.1038/s42003-022-04392-8)
Supplement: Supplementary file 4 — Supplementary Data 1 [file 42003_2022_4392_MOESM4_ESM.xlsx]

## Sheet: Supplementary_Data1
Supplemetary Data 1. Summary of the copy-number aberrations and whole genome doubling events identified in 14 OS/PDB patients
				PFN1 copy-number status				Proportion of the genome									WGD events and timing analysis
Sample	Purity	Ploidy	NGS	Tumor_total	Tumor_major	Tumor_minor	PFN1 LOH	Neutral	Neutral-LoH	Hemizygous	Hom-del	Amp	Amp-LOH	CN major >= 2	CN major >= 3	CN major >= 4	WGD events	Age at diagnosis	WGD1 - Relative timing (mean)	WGD2 - Relative timing (mean)	WGD1 - Real-time timing (years)	WGD2 - Real-time timing (years)	WGD1 - Years before diagnosis	WGD2 - Years before diagnosis
1116	0.56	2.02427	WES	2	1	1	no	0.977542	0	6.4703e-07	2.52996e-05	0.0224319	0	0.0223495	0.00106501	0.00106501	0	NA	NA	NA	NA	NA	NA	NA
1308	0.59	2.75421	WES	3	3	0	yes	0.198605	0.25367	0.00764923	2.5264e-05	0.507639	0.0324115	0.793741	0.0559627	0.00919339	1	NA	NA	NA	NA	NA	NA	NA
1363	0.802228	4.76458	WGS	3	3	0	yes	5.44819e-05	0.000797128	0.000311905	0.000111878	0.826387	0.172338	0.999522	0.847009	0.266921	2	75	0.462139	0.765826	34.6604	57.437	40.3396	17.563
1430	0.750883	4.01891	WGS	4	4	0	yes	0.0370796	0.0836171	0.0187605	0.000599424	0.64063	0.219313	0.94356	0.521998	0.252297	2	68	0.295143	0.704503	20.0697	47.9062	47.9303	20.0938
148	0.41	2.3619	WES	3	3	0	yes	0.242939	0.397005	0.0294391	0.000240705	0.268794	0.0615825	0.727554	0.0965502	0.0122443	1	NA	NA	NA	NA	NA	NA	NA
1535	0.45	3.78073	WES	2	2	0	yes	0.0406479	0.176525	0.0325255	0.000211774	0.442251	0.307838	0.926685	0.585904	0.254825	2	NA	NA	NA	NA	NA	NA	NA
1798	0.884817	2.92643	WGS	2	2	0	yes	0.0200587	0.232104	0.0100043	0.0012467	0.731341	0.00524526	0.96869	0.0803713	0.0119993	1	67	0.670507	NA	44.924	NA	22.076	NA
235	0.23	1.91681	WES	1	1	0	yes	0.486331	0.015132	0.291765	0.00202457	0.204747	0	0.219942	0.000594053	0.000594053	0	NA	NA	NA	NA	NA	NA	NA
284	0.59	2.01054	WES	2	1	1	no	0.984531	0.00406176	6.06011e-06	7.39277e-05	0.0113271	0	0.0125668	0	0	0	NA	NA	NA	NA	NA	NA	NA
3021	0.28	1.97848	WES	2	1	1	no	0.949593	0.0299753	0.0203379	9.33479e-05	0	0	0	0	0	0	NA	NA	NA	NA	NA	NA	NA
422	0.31	2.67151	WES	2	2	0	yes	0.282348	0.10232	0.0624467	0.000138127	0.509916	0.0428309	0.65509	0.0920956	0.0211237	0	NA	NA	NA	NA	NA	NA	NA
591	0.742479	2.59069	WGS	3	2	1	no	0.141138	0.347367	0.0387736	0.00038594	0.471186	0.00115017	0.819703	0.0565465	0.0448053	1	76	0.739961	NA	56.237	NA	19.763	NA
795	0.58	3.0048	WES	4	4	0	yes	0.16912	0.179196	0.0748391	0.000349004	0.459392	0.117104	0.755804	0.180929	0.0694283	1	NA	NA	NA	NA	NA	NA	NA
890	0.59	1.74857	WES	1	1	0	yes	0.609355	0.0233393	0.341893	0.000564337	0.0245781	0.000270645	0.0475173	0.0150646	0.0106468	0	NA	NA	NA	NA	NA	NA	NA
