# Supplementary material for: Profilin 1 deficiency drives mitotic defects and reduces genome stability
Source: Commun Biol. 2023 Jan 4;6:9. doi: 10.1038/s42003-022-04392-8 (PMC9813376; doi:10.1038/s42003-022-04392-8)
Supplement: Supplementary file 5 — Supplementary Data 2 [file 42003_2022_4392_MOESM5_ESM.xlsx]

## Sheet: Figure 2
Figure 2c
WT	PFN1+/-	PFN1-/-		Number of families	1
3247.12	1948.44	727.22		Number of comparisons per family	3
1751.33	1298.87	1037.06		Alpha	0.05
3339.53	1651.68	1470.42
2331.29	1475.35	900.24		Sidak's multiple comparisons test	Mean Diff,	95% CI of diff,	Significant?	Summary	Adjusted P Value
1911.61	917.28	727.2
2537.61	811.73	526.3		WT vs. PFN1+/-	957.9	411,8 to 1504	Yes	***	0.0004
2574.21	1351.56	697.81		WT vs. PFN1-/-	1528	953,4 to 2102	Yes	****	< 0,0001
2528.19	1009.42	869.5		PFN1+/- vs. PFN1-/-	569.7	7,940 to 1131	Yes	*	0.0461
2109.19	1789.87	750.78
1508.87	2508.46
	923.1			Test details	Mean 1	Mean 2	Mean Diff,	SE of diff,	n1	n2	t	DF
				WT vs. PFN1+/-	2384	1426	957.9	214.6	10	11	4.464	27
				WT vs. PFN1-/-	2384	856.3	1528	225.6	10	9	6.77	27
				PFN1+/- vs. PFN1-/-	1426	856.3	569.7	220.7	11	9	2.581	27

## Sheet: Figure 3
Figure 3b
WT	PFN1+/-	PFN1-/-		Number of families	1
67	0	18		Number of comparisons per family	3
75	19	31		Alpha	0.05
52	20	25
67				Sidak's multiple comparisons test	Mean Diff,	95% CI of diff,	Significant?	Summary	Adjusted P Value
				WT vs. PFN1+/-	52.25	29,94 to 74,56	Yes	***	0.0005
				WT vs. PFN1-/-	40.58	18,27 to 62,89	Yes	**	0.0023
				PFN1+/- vs. PFN1-/-	-11.67	-35,52 to 12,18	No	ns	0.431
				Test details	Mean 1	Mean 2	Mean Diff,	SE of diff,	n1	n2	t	DF
				WT vs. PFN1+/-	65.25	13	52.25	7.161	4	3	7.296	7
				WT vs. PFN1-/-	65.25	24.67	40.58	7.161	4	3	5.667	7
				PFN1+/- vs. PFN1-/-	13	24.67	-11.67	7.656	3	3	1.524	7
Figure 3c
WT	PFN1+/-	PFN1-/-		Number of families	1
16	27	22		Number of comparisons per family	3
26	31	32		Alpha	0.05
18	36	34
22	24	22		Sidak's multiple comparisons test	Mean Diff,	95% CI of diff,	Significant?	Summary	Adjusted P Value
22	22	22
20	24	58		WT vs. PFN1+/-	-10.79	-16,39 to -5,190	Yes	****	< 0,0001
20	32	26		WT vs. PFN1-/-	-12.11	-16,60 to -7,615	Yes	****	< 0,0001
14	38	24		PFN1+/- vs. PFN1-/-	-1.321	-7,715 to 5,072	No	ns	0.9422
22		26
16		28
18		28		Test details	Mean 1	Mean 2	Mean Diff,	SE of diff,	n1	n2	t	DF
20		32
16		48		WT vs. PFN1+/-	18.46	29.25	-10.79	2.277	39	8	4.738	58
20		26		WT vs. PFN1-/-	18.46	30.57	-12.11	1.828	39	14	6.625	58
22				PFN1+/- vs. PFN1-/-	29.25	30.57	-1.321	2.6	8	14	0.5082	58
16
14
20
14
20
14
16
18
16
22
22
20
22
20
14
22
16
18
20
18
16
16
18
16
Figure 3f
WT	PFN1+/-	PFN1-/-		Number of families	1
370.83	400.16	133.28		Number of comparisons per family	3
511.6	222.07	152.75		Alpha	0.05
526.67	312.86	357.29
412.26	231.8	297		Sidak's multiple comparisons test	Mean Diff,	95% CI of diff,	Significant?	Summary	Adjusted P Value
513.1	554.62	270.15
776.3	372.93	268.31		WT vs. PFN1+/-	294.1	123,4 to 464,9	Yes	***	0.0002
558.52	171.97	560.04		WT vs. PFN1-/-	477.3	314,4 to 640,3	Yes	****	< 0,0001
835.09	438.99	267.6		PFN1+/- vs. PFN1-/-	183.2	4,000 to 362,4	Yes	*	0.0436
732	799.79	122.93
1159.65	548.61	384.5
1343.21	594.31	147.31		Test details	Mean 1	Mean 2	Mean Diff,	SE of diff,	n1	n2	t	DF
1178.81	253	420.96
1231.83	646.11	131.65		WT vs. PFN1+/-	699	404.9	294.1	69.49	25	17	4.233	59
762.68	521.48	67.73		WT vs. PFN1-/-	699	221.7	477.3	66.32	25	20	7.198	59
664.84	428.69	102.99		PFN1+/- vs. PFN1-/-	404.9	221.7	183.2	72.92	17	20	2.512	59
482.44	220.09	158.97
428.46	165.92	145.16
943.68		118.79
282.06		147.65
662.27		179.01
731.32
589.7
864.98
342.35
571.31

## Sheet: Figure 4
Figure 4f
WT	PFN1+/-	PFN1-/-		Number of families	1
1.04	13.33	2.17		Number of comparisons per family	2
0	6.38	8.33		Alpha	0.05
0	2.65	1.92
2.24	4	3.33		Dunnett's multiple comparisons test	Mean Diff,	95% CI of diff,	Significant?	Summary	Adjusted P Value
0	4.17	5.41
0	5	2.33		WT vs. PFN1+/-	-4.251	-7,471 to -1,031	Yes	**	0.0096
	1.3	5.17		WT vs. PFN1-/-	-3.348	-6,568 to -0,1277	Yes	*	0.0411
	2.35	2.44
	4	3.95
				Test details	Mean 1	Mean 2	Mean Diff,	SE of diff,	n1	n2	q	DF
				WT vs. PFN1+/-	0.5467	4.798	-4.251	1.358	6	9	3.129	21
				WT vs. PFN1-/-	0.5467	3.894	-3.348	1.358	6	9	2.464	21
Figure 4g
WT	PFN1+/-	PFN1-/-		Number of families	1
0	13.33	8.7		Number of comparisons per family	2
0	8.51	12.5		Alpha	0.05
0	5.29	1.92
0.45	0	6.67		Dunnett's multiple comparisons test	Mean Diff,	95% CI of diff,	Significant?	Summary	Adjusted P Value
0	4.17	5.41
0	0	2.33		WT vs. PFN1+/-	-4.823	-9,210 to -0,4360	Yes	*	0.0305
	3.25	5.17		WT vs. PFN1-/-	-4.962	-9,348 to -0,5749	Yes	*	0.0259
	3.53	0
	6	2.63
				Test details	Mean 1	Mean 2	Mean Diff,	SE of diff,	n1	n2	q	DF
				WT vs. PFN1+/-	0.075	4.898	-4.823	1.851	6	9	2.606	21
				WT vs. PFN1-/-	0.075	5.037	-4.962	1.851	6	9	2.681	21
Figure 4h
WT	PFN1+/-	PFN1-/-		Number of families	1
2.08	33.33	13.04		Number of comparisons per family	2
4.11	10.64	25		Alpha	0.05
1.5	11.11	19.23
3.14	24	16.67		Dunnett's multiple comparisons test	Mean Diff,	95% CI of diff,	Significant?	Summary	Adjusted P Value
8.57	41.67	21.62
5.45	15	16.28		WT vs. PFN1+/-	-17.34	-26,27 to -8,407	Yes	***	0.0003
	15.58	15.52		WT vs. PFN1-/-	-15.62	-24,55 to -6,689	Yes	***	0.0009
	20	26.83
	22	23.68
				Test details	Mean 1	Mean 2	Mean Diff,	SE of diff,	n1	n2	q	DF
				WT vs. PFN1+/-	4.142	21.48	-17.34	3.768	6	9	4.601	21
				WT vs. PFN1-/-	4.142	19.76	-15.62	3.768	6	9	4.145	21
Figure 4i
WT	PFN1+/-	PFN1-/-		Number of families	1
0	0	15.22		Number of comparisons per family	2
0	2.13	8.33		Alpha	0.05
0	2.12	7.69
0.45	8	0		Dunnett's multiple comparisons test	Mean Diff,	95% CI of diff,	Significant?	Summary	Adjusted P Value
0	4.17	0
0	2.5	4.65		WT vs. PFN1+/-	-2.747	-7,049 to 1,554	No	ns	0.2457
	1.3	0		WT vs. PFN1-/-	-4.623	-8,924 to -0,3212	Yes	*	0.0345
	1.18	2.44
	4	3.95
				Test details	Mean 1	Mean 2	Mean Diff,	SE of diff,	n1	n2	q	DF
				WT vs. PFN1+/-	0.075	2.822	-2.747	1.815	6	9	1.514	21
				WT vs. PFN1-/-	0.075	4.698	-4.623	1.815	6	9	2.547	21

## Sheet: Figure 5
Figure 5d
WT	Pfn1+/-		Table Analyzed	Data 1
1.98	7.87
0	5.32		Column B	Pfn1+/-
0.89	13.73		vs.	vs,
3	9.71		Column A	WT
0.99	8.79
			Unpaired t test
			P value	0.0004
			P value summary	***
			Significantly different? (P < 0.05)	Yes
			One- or two-tailed P value?	One-tailed
			t, df	t=5,260 df=8
			How big is the difference?
			Mean ± SEM of column A	1,372 ± 0,5138 N=5
			Mean ± SEM of column B	9,084 ± 1,373 N=5
			Difference between means	7,712 ± 1,466
			95% confidence interval	4,331 to 11,09
			R square	0.7757
Figure 5e
WT	Pfn1+/-		Table Analyzed	Data 1
0	0
0	2.13		Column B	Pfn1+/-
0.89	2.94		vs.	vs,
0	4.85		Column A	WT
1.98	2.2
0	1.12		Unpaired t test
0	3.26		P value	0.0021
0.94	4.5		P value summary	**
			Significantly different? (P < 0.05)	Yes
			One- or two-tailed P value?	One-tailed
			t, df	t=3,403 df=14
			How big is the difference?
			Mean ± SEM of column A	0,4763 ± 0,2599 N=8
			Mean ± SEM of column B	2,625 ± 0,5755 N=8
			Difference between means	2,149 ± 0,6315
			95% confidence interval	0,7943 to 3,503
			R square	0.4527
Figure 5f
WT	Pfn1+/-		Table Analyzed	Data 1
9.18	8.99
1.14	17.39		Column B	Pfn1+/-
7.55	12.61		vs.	vs,
10.08	17.76		Column A	WT
6.76	17.53
			Unpaired t test
			P value	0.0049
			P value summary	**
			Significantly different? (P < 0.05)	Yes
			One- or two-tailed P value?	One-tailed
			t, df	t=3,369 df=8
			How big is the difference?
			Mean ± SEM of column A	6,942 ± 1,564 N=5
			Mean ± SEM of column B	14,86 ± 1,753 N=5
			Difference between means	7,914 ± 2,349
			95% confidence interval	2,497 to 13,33
			R square	0.5865
Figure 5h
WT	Pfn1+/-		Table Analyzed	Data 1
3.45	47.06
12.2	65.28		Column B	Pfn1+/-
4.26	78.95		vs.	vs,
0	69.14		Column A	WT
11.43	75.61
			Unpaired t test
			P value	< 0,0001
			P value summary	****
			Significantly different? (P < 0.05)	Yes
			One- or two-tailed P value?	One-tailed
			t, df	t=10,05 df=8
			How big is the difference?
			Mean ± SEM of column A	6,268 ± 2,378 N=5
			Mean ± SEM of column B	67,21 ± 5,576 N=5
			Difference between means	60,94 ± 6,062
			95% confidence interval	46,96 to 74,92
			R square	0.9266
Figure 5j
WT	KO #15	KO #51		Number of families	1
1	4.9	7.9		Number of comparisons per family	2
1	6.2	4.4		Alpha	0.05
1	5.4	5.8
				Dunnett's multiple comparisons test	Mean Diff,	95% CI of diff,	Significant?	Summary	Adjusted P Value
				WT vs. KO #15	-4.5	-7,037 to -1,963	Yes	**	0.0041
				WT vs. KO #51	-5.033	-7,570 to -2,496	Yes	**	0.0023
				Test details	Mean 1	Mean 2	Mean Diff,	SE of diff,	n1	n2	q	DF
				WT vs. KO #15	1	5.5	-4.5	0.8861	3	3	5.078	6
				WT vs. KO #51	1	6.033	-5.033	0.8861	3	3	5.68	6

## Sheet: Figure 6
Figure 6b
WT/WT	c.318_321del/WT		Table Analyzed	Data 1
7.8	14.8
6.49	33.58		Column B	c,318_321del/WT
10.15	13.14		vs.	vs,
11.91	18.57		Column A	WT/WT
	14.32
			Unpaired t test
			P value	0.0312
			P value summary	*
			Significantly different? (P < 0.05)	Yes
			One- or two-tailed P value?	One-tailed
			t, df	t=2,215 df=7
			How big is the difference?
			Mean ± SEM of column A	9,088 ± 1,208 N=4
			Mean ± SEM of column B	18,88 ± 3,785 N=5
			Difference between means	9,795 ± 4,421
			95% confidence interval	-0,6603 to 20,25
			R square	0.4121
Figure 6c
WT/WT	c.318_321del/WT		Table Analyzed	Data 1
11.56	17.82
16.61	30.05		Column B	c,318_321del/WT
18.89	18		vs.	vs,
20	18.27		Column A	WT/WT
	26
			Unpaired t test
			P value	0.0778
			P value summary	ns
			Significantly different? (P < 0.05)	No
			One- or two-tailed P value?	One-tailed
			t, df	t=1,591 df=7
			How big is the difference?
			Mean ± SEM of column A	16,77 ± 1,873 N=4
			Mean ± SEM of column B	22,03 ± 2,532 N=5
			Difference between means	5,263 ± 3,309
			95% confidence interval	-2,561 to 13,09
			R square	0.2655
Figure 6f
WT/WT	c.318_321del/WT		Table Analyzed	Data 1
0.5	3.4
0	3.6		Column B	c,318_321del/WT
1.3	2.3		vs.	vs,
			Column A	WT/WT
			Unpaired t test
			P value	0.0054
			P value summary	**
			Significantly different? (P < 0.05)	Yes
			One- or two-tailed P value?	One-tailed
			t, df	t=4,514 df=4
			How big is the difference?
			Mean ± SEM of column A	0,6000 ± 0,3786 N=3
			Mean ± SEM of column B	3,100 ± 0,4041 N=3
			Difference between means	2,500 ± 0,5538
			95% confidence interval	0,9625 to 4,038
			R square	0.8359
