# Supplementary material for: Profilin 1 deficiency drives mitotic defects and reduces genome stability
Source: Commun Biol. 2023 Jan 4;6:9. doi: 10.1038/s42003-022-04392-8 (PMC9813376; doi:10.1038/s42003-022-04392-8)
Supplement: Supplementary file 7 — Supplementary Data 4 [file 42003_2022_4392_MOESM7_ESM.xlsx]

## Sheet: Sheet1
Accession	BioSample	Title	Organism	Tax id
ERS14301637	SAMEA112190558	MC3T3_KO1	Mus musculus	10090
ERS14301431	SAMEA112190352	MC3T3_KO15	Mus musculus	10090
ERS14301573	SAMEA112190494	MC3T3_KO15_2	Mus musculus	10090
ERS14301572	SAMEA112190493	MC3T3_KO51	Mus musculus	10090
ERS14301574	SAMEA112190495	MC3T3_KO57	Mus musculus	10090
ERS14301575	SAMEA112190496	MC3T3_KO59	Mus musculus	10090
ERS14301576	SAMEA112190497	MC3T3_KO6	Mus musculus	10090
ERS14301636	SAMEA112190557	MC3T3_KO72	Mus musculus	10090
ERS14301432	SAMEA112190353	MC3T3_WT	Mus musculus	10090
